# Supplementary material for: Synthesis and Evaluation of Biological Activities of Bis(spiropyrazolone)cyclopropanes: A Potential Application against Leishmaniasis
Source: Molecules. 2021 Aug 17;26(16):4960. doi: 10.3390/molecules26164960 (PMC8398714; doi:10.3390/molecules26164960)
Supplement: Supplementary file 1 [file molecules-26-04960-s001.zip]

Archive with 1 entries (1 files):
- molecules-1302950-supplementary.pdf
